# Supplementary material for: Characterization of a Trispecific PD-L1 Blocking Antibody That Exhibits EGFR-Conditional 4-1BB Agonist Activity
Source: Antibodies (Basel). 2024 Apr 24;13(2):34. doi: 10.3390/antib13020034 (PMC11130918; doi:10.3390/antib13020034)
Supplement: Supplementary file 1 [file antibodies-13-00034-s001.zip]

Archive with 1 entries (1 files):
- antibodies-2846496-supplementary.pdf
